# Supplementary material for: Assessing recovery-related behaviors, emotions, and cognitions among members of alcoholics anonymous over 7 days: Quantitative daily diary data
Source: Data Brief. 2020 Jul 3;31:105983. doi: 10.1016/j.dib.2020.105983 (PMC7363650; doi:10.1016/j.dib.2020.105983)
Supplement: Supplementary file 1 [file mmc1.xml]

<?xml version="1.0" encoding="utf-8" standalone="no"?>
<data>
  <datasets>
    <author>olabelle@uwindsor.ca</author>
    <type>1</type>
    <dataset>
      <name>Assessing recovery-related behaviors, emotions, and cognitions among members of Alcoholics Anonymous over 7 days: A quantitative daily diary study</name>
      <caption />
      <description>The accompanying SPSS Statistics data file contains 904 columns of the self-report responses of 113 participants. Table 1 lists demographic variables collected with their labels, while Table 2 lists recovery-related variables and labels. An overview of the measures from the baseline survey and the daily surveys can be found in Tables 3 and 4, respectively. </description>
      <filetype>
        <name />
      </filetype>
      <filesize />
      <source>0</source>
      <sourcename>Original Data</sourcename>
      <access>
        <type>1</type>
        <name>Data available in data repository</name>
        <reponame>Mendeley Data</reponame>
        <PersistentId>10.17632/4wd9scvdvk.5</PersistentId>
        <deeplinkurl>http://dx.doi.org/10.17632/4wd9scvdvk.5</deeplinkurl>
      </access>
    </dataset>
  </datasets>
</data>
